# Supplementary material for: Relationship between hemodynamic parameters and severity of ischemia-induced left ventricular wall thickening during cardiopulmonary resuscitation of consistent quality
Source: PLoS One. 2018 Nov 28;13(11):e0208140. doi: 10.1371/journal.pone.0208140 (PMC6261643; doi:10.1371/journal.pone.0208140)
Supplement: S1 Data — (XLSX) [file pone.0208140.s002.xlsx]

## Sheet: Correlation
No	Weight (kg)	Baseline systolic arterial pressure (mmHg)	Baseline diastolic arterial pressure (mmHg)	Baseline mean arterial pressure (mmHg)	Baseline systolic right atrial pressure (mmHg)	Baseline diastolic right atrial pressure (mmHg)	Baseline mean right atrial pressure (mmHg)	Baseline heart rate (beats/min)	Baseline end-tidal carbon dioxide (mmHg)	Baseline pH	Baseline PaCO2 (mmHg)	Baseline PaO2 (mmHg)	Baseline base excess (mmol/l)	Baseline HCO3- (mmol/l)	Baseline SaO2 (%)	Baseline troponin (ng/ml)	Baseline lactate (mmol/l)	Baseline left ventricular ejection fraction (%)	EDV at 1 min	Time from onset of cardiac arrest (min)	Cumulative CPP during BLS	LV wall thickness (mm)	EDV	% EDV	End-tidal carbon dioxide (mmHg)	Systolic arterial pressure (mmHg)	Diastolic arterial pressure (mmHg)
1	20.9	113	67	85	15	8	12	73	33	7.525	35.1	98.7	5.6	28.3	97.1	0.032	0.8	53.1	36	23	38.7	11	11	30.5556	24.25	99.4	27.5
1	20.9	113	67	85	15	8	12	73	33	7.525	35.1	98.7	5.6	28.3	97.1	0.032	0.8	53.1	36	24	42.3	10	14	38.8889	27.5	102.6	24
1	20.9	113	67	85	15	8	12	73	33	7.525	35.1	98.7	5.6	28.3	97.1	0.032	0.8	53.1	36	25	46.1	12	11	30.5556	29.5	90	23.6
1	20.9	113	67	85	15	8	12	73	33	7.525	35.1	98.7	5.6	28.3	97.1	0.032	0.8	53.1	36	26	53.8	12	8.9	24.7222	27.5	112	27.4
1	20.9	113	67	85	15	8	12	73	33	7.525	35.1	98.7	5.6	28.3	97.1	0.032	0.8	53.1	36	27	55.1	12	8.1	22.5	28.5	104	18.3
1	20.9	113	67	85	15	8	12	73	33	7.525	35.1	98.7	5.6	28.3	97.1	0.032	0.8	53.1	36	28	57	12	6.1	16.9444	26.25	77.4	19.3
1	20.9	113	67	85	15	8	12	73	33	7.525	35.1	98.7	5.6	28.3	97.1	0.032	0.8	53.1	36	29	58.1	13	5.1	14.1667	18.75	61	16.8
1	20.9	113	67	85	15	8	12	73	33	7.525	35.1	98.7	5.6	28.3	97.1	0.032	0.8	53.1	36	30	58.1	15	2.9	8.05556	18.75	61.8	16.9
1	20.9	113	67	85	15	8	12	73	33	7.525	35.1	98.7	5.6	28.3	97.1	0.032	0.8	53.1	36	31	58.4	15	2.4	6.66667	17.5	48.4	20.8
1	20.9	113	67	85	15	8	12	73	33	7.525	35.1	98.7	5.6	28.3	97.1	0.032	0.8	53.1	36	32	62	17	2.6	7.22222	15.5	54.2	17.7
1	20.9	113	67	85	15	8	12	73	33	7.525	35.1	98.7	5.6	28.3	97.1	0.032	0.8	53.1	36	33	60.6	16	2.1	5.83333	15	51.6	18.9
1	20.9	113	67	85	15	8	12	73	33	7.525	35.1	98.7	5.6	28.3	97.1	0.032	0.8	53.1	36	34	60.8	18	1.3	3.61111	15.75	51.2	17.8
3	25.1	119	79	93	13	8	10	100	35	7.456	33.5	152	-0.2	23.3	98.9	0.2	1.2	60	36	23	25.2	6	36	100	34.5	89.4	35.52
3	25.1	119	79	93	13	8	10	100	35	7.456	33.5	152	-0.2	23.3	98.9	0.2	1.2	60	36	24	41.94	6	27	75	37.75	71.8	29.86
3	25.1	119	79	93	13	8	10	100	35	7.456	33.5	152	-0.2	23.3	98.9	0.2	1.2	60	36	25	48.88	6	21	58.3333	37.5	61.4	23.6
3	25.1	119	79	93	13	8	10	100	35	7.456	33.5	152	-0.2	23.3	98.9	0.2	1.2	60	36	26	73.84	8	21	58.3333	33.75	78	37.84
3	25.1	119	79	93	13	8	10	100	35	7.456	33.5	152	-0.2	23.3	98.9	0.2	1.2	60	36	27	85.18	9	18	50	32.5	66.4	28.44
3	25.1	119	79	93	13	8	10	100	35	7.456	33.5	152	-0.2	23.3	98.9	0.2	1.2	60	36	28	89.58	7	15	41.6667	32.75	50	18.2
3	25.1	119	79	93	13	8	10	100	35	7.456	33.5	152	-0.2	23.3	98.9	0.2	1.2	60	36	29	98.64	11	12	33.3333	31.25	62.2	24.94
3	25.1	119	79	93	13	8	10	100	35	7.456	33.5	152	-0.2	23.3	98.9	0.2	1.2	60	36	30	98.94	12	13	36.1111	33.25	49.8	17.4
3	25.1	119	79	93	13	8	10	100	35	7.456	33.5	152	-0.2	23.3	98.9	0.2	1.2	60	36	31	108.14	10	15	41.6667	33	53.6	24.16
3	25.1	119	79	93	13	8	10	100	35	7.456	33.5	152	-0.2	23.3	98.9	0.2	1.2	60	36	32	117.14	12	14	38.8889	34	64	24.96
3	25.1	119	79	93	13	8	10	100	35	7.456	33.5	152	-0.2	23.3	98.9	0.2	1.2	60	36	33	127.06	13	12	33.3333	32	62	25.62
3	25.1	119	79	93	13	8	10	100	35	7.456	33.5	152	-0.2	23.3	98.9	0.2	1.2	60	36	34	131.78	10	13	36.1111	35.5	63.4	22.24
4	24.1	105	67	83	14	10	12	86	36	7.485	39.5	142	5.9	29.4	99.6	0.579	0.7	43.8	34	23	25.66	7	42	123.529	33.5	86.2	30.32
4	24.1	105	67	83	14	10	12	86	36	7.485	39.5	142	5.9	29.4	99.6	0.579	0.7	43.8	34	24	32.72	6	34	100	31.75	74	26.26
4	24.1	105	67	83	14	10	12	86	36	7.485	39.5	142	5.9	29.4	99.6	0.579	0.7	43.8	34	25	39.46	6	34	100	29.75	56	25.94
4	24.1	105	67	83	14	10	12	86	36	7.485	39.5	142	5.9	29.4	99.6	0.579	0.7	43.8	34	26	50.52	6	31	91.1765	28	70.8	30.82
4	24.1	105	67	83	14	10	12	86	36	7.485	39.5	142	5.9	29.4	99.6	0.579	0.7	43.8	34	27	59.72	6	32	94.1176	27.75	57.2	28.22
4	24.1	105	67	83	14	10	12	86	36	7.485	39.5	142	5.9	29.4	99.6	0.579	0.7	43.8	34	28	68.28	7	31	91.1765	27.5	59.4	27.26
4	24.1	105	67	83	14	10	12	86	36	7.485	39.5	142	5.9	29.4	99.6	0.579	0.7	43.8	34	29	80.4	6	23	67.6471	24.25	64.8	31.54
4	24.1	105	67	83	14	10	12	86	36	7.485	39.5	142	5.9	29.4	99.6	0.579	0.7	43.8	34	30	90.48	6	44	129.412	28.25	64.4	30.2
4	24.1	105	67	83	14	10	12	86	36	7.485	39.5	142	5.9	29.4	99.6	0.579	0.7	43.8	34	31	100.04	6	30	88.2353	25.25	54.6	30.36
4	24.1	105	67	83	14	10	12	86	36	7.485	39.5	142	5.9	29.4	99.6	0.579	0.7	43.8	34	32	111.28	9	29	85.2941	24.25	67	32.82
4	24.1	105	67	83	14	10	12	86	36	7.485	39.5	142	5.9	29.4	99.6	0.579	0.7	43.8	34	33	120.1	8	18	52.9412	21.75	62	30.8
4	24.1	105	67	83	14	10	12	86	36	7.485	39.5	142	5.9	29.4	99.6	0.579	0.7	43.8	34	34	127.94	11	18	52.9412	24.25	54.4	29.48
7	23.6	110	65	82	16	8	11	98	32	7.478	35.7	167	2.8	26.2	100	0.205	0.7	49.2	37	23	42.3	7	31	83.7838	19.25	89	31.78
7	23.6	110	65	82	16	8	11	98	32	7.478	35.7	167	2.8	26.2	100	0.205	0.7	49.2	37	24	52.34	7	30	81.0811	20.75	95.8	25.98
7	23.6	110	65	82	16	8	11	98	32	7.478	35.7	167	2.8	26.2	100	0.205	0.7	49.2	37	25	59.92	8	26	70.2703	19.25	76.8	22.96
7	23.6	110	65	82	16	8	11	98	32	7.478	35.7	167	2.8	26.2	100	0.205	0.7	49.2	37	26	72.84	9	21	56.7568	19.5	98	29.46
7	23.6	110	65	82	16	8	11	98	32	7.478	35.7	167	2.8	26.2	100	0.205	0.7	49.2	37	27	83.78	9	22	59.4595	18.75	90.2	27.14
7	23.6	110	65	82	16	8	11	98	32	7.478	35.7	167	2.8	26.2	100	0.205	0.7	49.2	37	28	89.06	9	16	43.2432	19	82.8	24.52
7	23.6	110	65	82	16	8	11	98	32	7.478	35.7	167	2.8	26.2	100	0.205	0.7	49.2	37	29	97.98	10	19	51.3514	17.25	100.4	27.54
7	23.6	110	65	82	16	8	11	98	32	7.478	35.7	167	2.8	26.2	100	0.205	0.7	49.2	37	30	104.4	11	14	37.8378	17.5	78.4	22.84
7	23.6	110	65	82	16	8	11	98	32	7.478	35.7	167	2.8	26.2	100	0.205	0.7	49.2	37	31	111.44	11	19	51.3514	17	84	22.48
7	23.6	110	65	82	16	8	11	98	32	7.478	35.7	167	2.8	26.2	100	0.205	0.7	49.2	37	32	121.06	14	13	35.1351	17.25	100.2	28.6
7	23.6	110	65	82	16	8	11	98	32	7.478	35.7	167	2.8	26.2	100	0.205	0.7	49.2	37	33	129.06	12	9.1	24.5946	17.5	94.8	27.26
7	23.6	110	65	82	16	8	11	98	32	7.478	35.7	167	2.8	26.2	100	0.205	0.7	49.2	37	34	135.88	12	12	32.4324	17.5	88.8	22.72
10	24.3	107	81	92	14	12	13	92	30	7.608	26.3	153	4.5	26.5	100	0.184	1.4	48.8	31	23	17.9	7	22	70.9677	10	43.7	21.2
10	24.3	107	81	92	14	12	13	92	30	7.608	26.3	153	4.5	26.5	100	0.184	1.4	48.8	31	24	25.3	7	29	93.5484	10	43.9	22.3
10	24.3	107	81	92	14	12	13	92	30	7.608	26.3	153	4.5	26.5	100	0.184	1.4	48.8	31	25	30.8	7	33	106.452	10	40.3	20.3
10	24.3	107	81	92	14	12	13	92	30	7.608	26.3	153	4.5	26.5	100	0.184	1.4	48.8	31	26	37.7	6	23	74.1935	10	44.2	21.5
10	24.3	107	81	92	14	12	13	92	30	7.608	26.3	153	4.5	26.5	100	0.184	1.4	48.8	31	27	39.4	8	19	61.2903	10	52.9	25.6
10	24.3	107	81	92	14	12	13	92	30	7.608	26.3	153	4.5	26.5	100	0.184	1.4	48.8	31	28	40.2	7	14	45.1613	9.75	44.8	24.5
10	24.3	107	81	92	14	12	13	92	30	7.608	26.3	153	4.5	26.5	100	0.184	1.4	48.8	31	29	42	9	11	35.4839	10	45.4	19.1
10	24.3	107	81	92	14	12	13	92	30	7.608	26.3	153	4.5	26.5	100	0.184	1.4	48.8	31	30	48.6	12	11	35.4839	9.25	46.9	22.8
10	24.3	107	81	92	14	12	13	92	30	7.608	26.3	153	4.5	26.5	100	0.184	1.4	48.8	31	31	51.5	13	6.1	19.6774	11	49.8	20.3
10	24.3	107	81	92	14	12	13	92	30	7.608	26.3	153	4.5	26.5	100	0.184	1.4	48.8	31	32	56.575	13	8.5	27.4194	10.25	40.9	14.9
10	24.3	107	81	92	14	12	13	92	30	7.608	26.3	153	4.5	26.5	100	0.184	1.4	48.8	31	33	59.455	13	8.5	27.4194	10.75	45.5	15.56
10	24.3	107	81	92	14	12	13	92	30	7.608	26.3	153	4.5	26.5	100	0.184	1.4	48.8	31	34	60.395	13	3.3	10.6452	11	40.5	12.5
11	27.9	123	84	100	10	7	9	92	34	7.511	39.7	151.3	8	31	99.4	0.208	1.9	51.4	26	23	22.4	7	31	119.231	23	62.8	26.5
11	27.9	123	84	100	10	7	9	92	34	7.511	39.7	151.3	8	31	99.4	0.208	1.9	51.4	26	24	29.28	7	30	115.385	27	59.8	25.74
11	27.9	123	84	100	10	7	9	92	34	7.511	39.7	151.3	8	31	99.4	0.208	1.9	51.4	26	25	35	8	22	84.6154	30.25	51	24.22
11	27.9	123	84	100	10	7	9	92	34	7.511	39.7	151.3	8	31	99.4	0.208	1.9	51.4	26	26	47.6	8	19	73.0769	29.75	68.4	30.8
11	27.9	123	84	100	10	7	9	92	34	7.511	39.7	151.3	8	31	99.4	0.208	1.9	51.4	26	27	57.4	9	16	61.5385	32.5	56.8	26.14
11	27.9	123	84	100	10	7	9	92	34	7.511	39.7	151.3	8	31	99.4	0.208	1.9	51.4	26	28	62.18	12	16	61.5385	31.75	46.4	22.36
11	27.9	123	84	100	10	7	9	92	34	7.511	39.7	151.3	8	31	99.4	0.208	1.9	51.4	26	29	69.74	10	11	42.3077	29.25	55.2	26.04
11	27.9	123	84	100	10	7	9	92	34	7.511	39.7	151.3	8	31	99.4	0.208	1.9	51.4	26	30	78.46	11	15	57.6923	33	51.8	25.4
11	27.9	123	84	100	10	7	9	92	34	7.511	39.7	151.3	8	31	99.4	0.208	1.9	51.4	26	31	84.02	13	9.3	35.7692	32.25	46.2	23
11	27.9	123	84	100	10	7	9	92	34	7.511	39.7	151.3	8	31	99.4	0.208	1.9	51.4	26	32	92.08	12	10	38.4615	31.5	59.4	25.76
11	27.9	123	84	100	10	7	9	92	34	7.511	39.7	151.3	8	31	99.4	0.208	1.9	51.4	26	33	99.24	10	8.8	33.8462	32.5	52.2	24.44
11	27.9	123	84	100	10	7	9	92	34	7.511	39.7	151.3	8	31	99.4	0.208	1.9	51.4	26	34	105.5	10	8.6	33.0769	29	50	24.44
12	24.1	121	85	100	15	9	13	76	35	7.549	31.2	144.9	4.2	26.6	99.5	0.247	1.3	54.5	40	23	28	8	14	35	30.25	52.8	23
12	24.1	121	85	100	15	9	13	76	35	7.549	31.2	144.9	4.2	26.6	99.5	0.247	1.3	54.5	40	24	32.22	8	15	37.5	33.5	59.6	22.54
12	24.1	121	85	100	15	9	13	76	35	7.549	31.2	144.9	4.2	26.6	99.5	0.247	1.3	54.5	40	25	34.62	9	15	37.5	31.5	51.4	17.5
12	24.1	121	85	100	15	9	13	76	35	7.549	31.2	144.9	4.2	26.6	99.5	0.247	1.3	54.5	40	26	40.02	10	12	30	29	53	23.42
12	24.1	121	85	100	15	9	13	76	35	7.549	31.2	144.9	4.2	26.6	99.5	0.247	1.3	54.5	40	27	43.24	11	9.8	24.5	28.25	49	21.28
12	24.1	121	85	100	15	9	13	76	35	7.549	31.2	144.9	4.2	26.6	99.5	0.247	1.3	54.5	40	28	44.96	12	8	20	27	43.8	18.24
12	24.1	121	85	100	15	9	13	76	35	7.549	31.2	144.9	4.2	26.6	99.5	0.247	1.3	54.5	40	29	47.1	14	6	15	22.5	40.4	17.64
12	24.1	121	85	100	15	9	13	76	35	7.549	31.2	144.9	4.2	26.6	99.5	0.247	1.3	54.5	40	30	47.62	14	5.4	13.5	19.5	37	17.32
12	24.1	121	85	100	15	9	13	76	35	7.549	31.2	144.9	4.2	26.6	99.5	0.247	1.3	54.5	40	31	48.44	17	6.3	15.75	20.25	39.2	16.92
12	24.1	121	85	100	15	9	13	76	35	7.549	31.2	144.9	4.2	26.6	99.5	0.247	1.3	54.5	40	32	48.74	14	5.5	13.75	19	37.8	16.94
12	24.1	121	85	100	15	9	13	76	35	7.549	31.2	144.9	4.2	26.6	99.5	0.247	1.3	54.5	40	33	49.02	17	5.5	13.75	17.5	37.6	16.22
12	24.1	121	85	100	15	9	13	76	35	7.549	31.2	144.9	4.2	26.6	99.5	0.247	1.3	54.5	40	34	48.46	16	2.7	6.75	17.75	38.6	16.98
16	24.1	140	100	118	11	9	10	93	38	7.431	38.6	158.5	1.3	25.2	99.7	0.236	2.8	43.7	32	23	34.86	6	26	81.25	26.75	80.2	34.1
16	24.1	140	100	118	11	9	10	93	38	7.431	38.6	158.5	1.3	25.2	99.7	0.236	2.8	43.7	32	24	47.98	7	20	62.5	25	77.8	31.42
16	24.1	140	100	118	11	9	10	93	38	7.431	38.6	158.5	1.3	25.2	99.7	0.236	2.8	43.7	32	25	58	7	20	62.5	26.75	66	25.88
16	24.1	140	100	118	11	9	10	93	38	7.431	38.6	158.5	1.3	25.2	99.7	0.236	2.8	43.7	32	26	71.16	7	20	62.5	25.25	78	31.64
16	24.1	140	100	118	11	9	10	93	38	7.431	38.6	158.5	1.3	25.2	99.7	0.236	2.8	43.7	32	27	80.14	8	21	65.625	24.25	68.2	26.88
16	24.1	140	100	118	11	9	10	93	38	7.431	38.6	158.5	1.3	25.2	99.7	0.236	2.8	43.7	32	28	84.88	8	16	50	23	60.6	22.28
16	24.1	140	100	118	11	9	10	93	38	7.431	38.6	158.5	1.3	25.2	99.7	0.236	2.8	43.7	32	29	92.74	9	16	50	23.25	69.2	25.32
16	24.1	140	100	118	11	9	10	93	38	7.431	38.6	158.5	1.3	25.2	99.7	0.236	2.8	43.7	32	30	99.7	8	16	50	21.75	59.6	23.86
16	24.1	140	100	118	11	9	10	93	38	7.431	38.6	158.5	1.3	25.2	99.7	0.236	2.8	43.7	32	31	104.62	8	16	50	21.25	59.4	21.2
16	24.1	140	100	118	11	9	10	93	38	7.431	38.6	158.5	1.3	25.2	99.7	0.236	2.8	43.7	32	32	109.34	9	17	53.125	20.5	56.6	22.06
16	24.1	140	100	118	11	9	10	93	38	7.431	38.6	158.5	1.3	25.2	99.7	0.236	2.8	43.7	32	33	115.02	9	11	34.375	21.25	63.4	22.8
16	24.1	140	100	118	11	9	10	93	38	7.431	38.6	158.5	1.3	25.2	99.7	0.236	2.8	43.7	32	34	117.86	10	10	31.25	19	50.8	19.8
